# Supplementary material for: Accelerating protein–protein interaction screens with reduced AlphaFold-Multimer sampling
Source: Bioinform Adv. 2024 Oct 11;4(1):vbae153. doi: 10.1093/bioadv/vbae153 (PMC11513016; doi:10.1093/bioadv/vbae153)
Supplement: vbae153_Supplementary_Data [file vbae153_supplementary_data.zip]

Archive with 2 entries (2 files):
- Supplementary_Table_1.xlsx
- Supplementary_material.pdf
